# Supplementary material for: How Upward Moral Comparison Influences Prosocial Behavioral Intention: Examining the Mediating Role of Guilt and the Moderating Role of Moral Identity
Source: Front Psychol. 2017 Sep 12;8:1554. doi: 10.3389/fpsyg.2017.01554 (PMC5604077; doi:10.3389/fpsyg.2017.01554)
Supplement: Supplementary file 2 [file DataSheet1.zip]

Archive with 2 entries (2 files):
- Prosocial intention materials.docx
- Original data.xlsx
