# Supplementary material for: How Upward Moral Comparison Influences Prosocial Behavioral Intention: Examining the Mediating Role of Guilt and the Moderating Role of Moral Identity
Source: Front Psychol. 2017 Sep 12;8:1554. doi: 10.3389/fpsyg.2017.01554 (PMC5604077; doi:10.3389/fpsyg.2017.01554)
Supplement: Supplementary file 2 [file DataSheet1.zip › Original data.xlsx]

## Sheet: Sheet1
Gender	Age	group	guilt	MII	MIS	MI	Prosocial	G01	G02	G03	G04	G05	MI1	MI2	MI3	MI4	MI5	MI6	MI7	MI8	MI9	MI10	P01	P02	P03	P04	P05
1	20	1	1.2	5.6	2	3.8	5.2	1	1	2	1	1	6	6	1	2	3	2	2	2	2	2	5	5	5	5	6
0	21	1	1.8	6	4.4	5.2	4.8	2	1	2	2	2	6	6	2	2	6	4	5	4	4	5	6	5	4	6	3
0	20	1	1.8	7	3.4	5.2	4	1	1	3	1	3	7	7	1	1	7	2	2	2	7	4	3	5	2	3	7
0	20	1	2.6	7	5.8	6.4	7	3	1	3	1	5	7	7	1	1	7	5	5	6	7	6	7	7	7	7	7
0	19	1	2.8	4.6	3.6	4.1	4.8	5	2	3	1	3	5	5	3	3	3	3	4	3	4	4	4	6	6	4	4
1	18	1	2.8	5	3.8	4.4	5.2	3	1	5	2	3	6	3	1	5	6	3	5	2	6	3	5	5	5	5	6
1	19	1	3	7	4.6	5.8	5.2	4	1	4	3	3	7	7	1	1	7	4	5	5	4	5	3	6	6	7	4
1	21	1	3	6.2	2.4	4.3	4.6	5	1	2	1	6	7	6	1	2	5	1	4	3	2	2	3	4	6	4	6
0	20	1	3.2	6.6	5.8	6.2	6.2	3	2	2	4	5	7	7	1	2	6	4	6	6	6	7	6	7	6	7	5
0	20	1	3.2	5.4	3.4	4.4	4.4	3	4	3	3	3	6	5	2	3	5	3	3	3	4	4	5	5	1	5	6
0	19	1	3.2	6.8	4.2	5.5	7	5	3	1	2	5	7	7	1	1	6	2	6	3	5	5	7	7	7	7	7
0	19	1	3.2	6.6	4.2	5.4	6	2	4	2	3	5	7	7	1	2	6	3	4	4	5	5	7	6	7	7	3
0	20	1	3.2	6.2	4	5.1	5.2	4	4	2	2	4	6	6	1	2	6	4	4	4	4	4	5	6	5	5	5
0	19	1	3.4	6.6	3.8	5.2	5.4	5	3	4	1	4	7	7	1	1	5	3	5	3	3	5	5	6	6	6	4
0	20	1	3.6	6.4	4.4	5.4	4.2	4	3	5	3	3	6	6	1	1	6	4	5	3	5	5	5	5	5	5	1
1	19	1	3.8	6.4	4.2	5.3	6	5	3	3	5	3	6	6	1	1	6	4	4	4	4	5	6	6	6	6	6
0	20	1	3.8	5.8	5	5.4	4.8	5	3	6	1	4	7	7	1	7	7	7	4	3	7	4	5	5	7	6	1
0	21	1	3.8	6	4.8	5.4	6	5	3	4	3	4	7	7	1	4	5	6	5	4	5	4	5	6	6	6	7
0	19	1	4	5.8	4.8	5.3	5.4	3	5	5	2	5	7	6	1	3	4	4	5	6	5	4	4	7	5	5	6
0	19	1	4	7	4.8	5.9	7	5	5	2	2	6	7	7	1	1	7	5	5	4	5	5	7	7	7	7	7
1	19	1	4.2	6.8	4.6	5.7	5	5	5	3	3	5	7	7	1	1	6	4	6	4	4	5	5	5	6	5	4
0	20	1	4.2	6.8	4.4	5.6	6.2	4	5	6	3	3	7	7	1	2	7	3	4	4	6	5	6	6	6	6	7
0	19	1	4.2	6.6	6.4	6.5	5.8	5	3	5	3	5	7	7	1	3	7	4	7	7	7	7	5	5	7	5	7
1	18	1	4.2	5.6	4.2	4.9	4	7	6	4	2	2	7	7	6	2	6	6	3	3	5	4	1	3	6	3	7
0	18	1	4.2	6.6	3.8	5.2	5.2	4	4	4	4	5	6	7	1	1	6	4	4	4	2	5	5	6	3	6	6
1	20	1	4.2	6	5	5.5	6.2	6	3	2	4	6	6	6	2	2	6	4	5	5	5	6	7	6	6	7	5
1	18	1	4.4	6.2	4.6	5.4	4.8	7	3	2	5	5	6	6	1	1	5	4	5	4	5	5	6	5	7	5	1
1	20	1	4.4	5.6	4.2	4.9	6	5	5	3	4	5	6	6	2	2	4	4	5	4	4	4	6	6	6	6	6
0	18	1	4.4	6.6	5.4	6	5.2	5	3	4	5	5	7	7	2	2	7	4	6	6	5	6	5	4	7	6	4
0	19	1	4.4	6.8	5.8	6.3	5.4	7	4	1	5	5	7	7	1	2	7	7	6	7	4	5	7	6	6	7	1
0	18	1	4.6	6.2	5	5.6	6.2	5	5	5	4	4	7	6	2	2	6	3	5	5	6	6	7	6	7	6	5
1	19	1	4.6	6.6	5.4	6	5	5	5	5	3	5	7	6	1	1	6	6	6	5	4	6	5	4	5	6	5
0	18	1	4.6	7	6.4	6.7	5.6	6	5	2	4	6	7	7	1	1	7	5	7	6	7	7	6	7	6	6	3
0	19	1	4.6	6.2	5.8	6	5.4	5	5	3	5	5	7	7	2	3	6	6	6	6	5	6	4	6	6	4	7
1	19	1	4.6	6.4	5.8	6.1	6.2	6	3	4	5	5	7	6	1	2	6	6	5	5	6	7	6	6	7	6	6
0	21	1	4.6	5.2	5.4	5.3	5.4	3	5	5	5	5	5	6	3	3	5	5	6	6	5	5	5	6	3	6	7
0	22	1	4.8	6.8	4.2	5.5	6.4	6	4	5	4	5	7	6	1	1	7	1	6	6	3	5	6	7	7	7	5
0	19	1	4.8	6.8	6	6.4	6.2	5	5	4	4	6	7	6	1	1	7	6	6	6	6	6	6	7	6	7	5
0	22	1	4.8	6.4	3.2	4.8	4.8	5	5	5	3	6	7	6	1	2	6	2	3	6	3	2	5	6	5	5	3
1	18	1	5	7	4.6	5.8	6.2	6	5	4	5	5	7	7	1	1	7	2	6	6	5	4	6	6	6	6	7
0	20	1	5	6.6	4.8	5.7	6.2	6	5	2	6	6	7	7	1	2	6	3	5	5	5	6	6	6	6	7	6
0	18	1	5	6.8	5.8	6.3	6.2	5	6	5	3	6	7	7	1	1	6	4	6	6	6	7	5	6	7	7	6
0	18	1	5	6	4.8	5.4	5.2	5	6	5	4	5	6	6	1	2	5	4	5	5	5	5	5	5	5	5	6
0	20	1	5.2	6.8	3.8	5.3	5	6	5	6	3	6	7	7	1	1	6	2	3	3	5	6	5	5	6	6	3
0	18	1	5.2	6.8	4.4	5.6	6.4	6	5	5	6	4	7	7	1	1	6	3	5	4	5	5	6	7	7	6	6
0	18	1	5.2	5.6	4.6	5.1	6	5	5	6	5	5	6	5	2	2	5	3	5	5	5	5	7	6	6	6	5
1	18	1	5.2	6.6	4.6	5.6	6.8	6	5	6	4	5	7	6	1	1	6	2	7	5	2	7	7	7	7	6	7
0	20	1	5.4	7	3.2	5.1	6.6	2	7	6	5	7	7	7	1	1	7	4	3	3	2	4	6	7	7	6	7
0	19	1	5.4	7	5.2	6.1	6.4	5	5	5	6	6	7	7	1	1	7	5	5	5	5	6	7	6	6	7	6
0	19	1	5.4	6.6	5.4	6	4.8	6	5	5	5	6	6	6	1	1	7	4	6	5	6	6	5	4	5	6	4
1	19	1	5.6	7	5.6	6.3	7	6	6	4	6	6	7	7	1	1	7	5	7	5	5	6	7	7	7	7	7
0	19	1	5.6	6	5.6	5.8	7	6	5	6	4	7	7	7	6	1	7	5	5	5	6	7	7	7	7	7	7
0	20	1	5.8	6.8	4.8	5.8	4.2	7	3	6	7	6	7	7	1	1	6	4	5	3	6	6	3	4	5	4	5
1	19	1	5.8	6.4	3.2	4.8	7	6	6	5	5	7	5	6	1	1	7	2	3	2	2	7	7	7	7	7	7
0	19	1	5.8	7	5.8	6.4	6	6	6	5	6	6	7	7	1	1	7	5	6	6	6	6	6	6	6	6	6
0	20	1	6	6.8	3.6	5.2	6	7	5	5	6	7	7	7	1	1	6	2	3	3	5	5	6	6	6	6	6
1	20	1	6.2	6	3.8	4.9	7	7	7	4	6	7	7	7	1	3	4	1	3	5	3	7	7	7	7	7	7
0	20	1	6.2	6.8	4.6	5.7	6	7	6	5	6	7	6	7	1	1	7	5	5	3	5	5	6	7	6	7	4
0	20	1	6.8	6.8	4.4	5.6	6.6	7	7	7	7	6	7	7	1	2	7	3	5	4	5	5	6	7	7	6	7
0	18	2	1	7	4.2	5.6	5.2	1	1	1	1	1	7	7	1	1	7	4	5	4	4	4	7	4	7	7	1
0	21	2	1.2	7	5.8	6.4	5.8	1	2	1	1	1	7	7	1	1	7	3	7	7	5	7	6	7	6	7	3
1	21	2	1.4	7	5.8	6.4	5.4	1	1	3	1	1	7	7	1	1	7	5	6	6	6	6	6	6	5	5	5
0	21	2	1.6	6	4	5	5	2	2	1	1	2	6	6	2	2	6	4	4	4	4	4	5	5	5	5	5
1	20	2	1.6	5.6	3.8	4.7	4.2	2	1	1	1	3	5	4	1	1	5	3	4	4	4	4	4	4	5	4	4
0	19	2	1.6	7	5.6	6.3	5.8	2	3	1	1	1	7	7	1	1	7	4	6	6	6	6	4	7	7	5	6
1	21	2	1.6	6.2	1	3.6	4.2	1	1	1	1	4	6	7	1	1	4	1	1	1	1	1	4	7	2	4	4
1	22	2	1.8	5.4	3	4.2	4.8	1	2	2	2	2	6	6	2	3	4	4	5	2	2	2	4	6	4	4	6
1	19	2	1.8	7	3.2	5.1	4	4	2	1	1	1	7	7	1	1	7	5	3	3	2	3	5	3	3	5	4
1	19	2	1.8	6.6	3.8	5.2	5.4	2	2	2	1	2	6	7	1	1	6	2	5	4	4	4	6	4	4	6	7
1	19	2	1.8	7	4.6	5.8	5.4	1	1	5	1	1	7	7	1	1	7	1	7	7	4	4	4	6	6	7	4
0	21	2	1.8	6.6	2	4.3	4.4	1	1	1	1	5	6	6	1	1	7	1	2	1	1	5	6	7	1	5	3
0	21	2	2	7	5.6	6.3	5.8	1	2	3	2	2	7	7	1	1	7	4	6	6	6	6	7	7	7	7	1
1	21	2	2.2	7	6	6.5	4.6	4	1	3	2	1	7	7	1	1	7	6	7	7	3	7	3	5	7	7	1
0	20	2	2.2	5.8	5	5.4	5.4	3	3	1	2	2	6	5	1	1	4	4	5	5	5	6	5	6	6	6	4
0	18	2	2.4	5.8	3.8	4.8	4.8	2	2	2	1	5	6	6	2	2	5	3	5	3	3	5	5	6	5	5	3
1	19	2	2.4	6.8	4.6	5.7	5.6	1	2	4	1	4	7	7	1	1	6	4	4	4	5	6	4	6	6	5	7
0	20	2	2.4	6.2	3.6	4.9	4.6	3	1	4	1	3	6	5	1	2	7	3	4	3	4	4	4	4	4	4	7
0	19	2	2.4	6.8	3.4	5.1	6.4	2	1	3	1	5	7	6	1	1	7	2	3	2	5	5	7	6	5	7	7
0	18	2	2.6	7	5	6	5.4	3	3	3	2	2	7	7	1	1	7	5	5	5	5	5	6	5	5	6	5
0	19	2	2.6	3.4	3.8	3.6	6.2	2	5	1	1	4	1	5	5	3	3	3	5	4	3	4	7	4	7	7	6
1	20	2	2.6	6.4	3.4	4.9	4	2	2	6	1	2	7	7	1	3	6	5	2	2	2	6	7	3	1	7	2
0	19	2	2.8	6.6	5.8	6.2	5.8	4	2	3	3	2	6	6	1	1	7	6	6	6	5	6	5	6	6	7	5
0	21	2	2.8	3.6	2	2.8	2.4	2	2	4	2	4	4	4	2	6	2	2	2	2	2	2	2	2	2	1	5
0	21	2	3	6.4	4.4	5.4	5.8	2	5	1	1	6	7	6	1	3	7	4	4	6	4	4	7	7	3	7	5
0	21	2	3	7	5	6	6.6	3	3	3	3	3	7	7	1	1	7	5	5	5	5	5	6	7	7	6	7
1	22	2	3	6	5	5.5	5.2	2	3	5	2	3	6	6	2	2	6	4	5	5	6	5	6	4	5	6	5
0	18	2	3	6	4	5	3.4	4	2	4	2	3	7	7	1	2	3	4	4	4	4	4	3	3	3	3	5
0	19	2	3	7	1.4	4.2	5.2	2	5	4	2	2	7	7	1	1	7	2	2	1	1	1	4	6	6	5	5
1	20	2	3	4.2	4.2	4.2	5	3	2	3	4	3	5	5	3	5	3	5	3	5	3	5	4	5	5	5	6
1	19	2	3	6.6	4.6	5.6	6.6	3	4	2	1	5	6	6	1	1	7	3	6	6	3	5	7	7	6	7	6
1	19	2	3.2	7	4.6	5.8	5.8	4	2	4	2	4	7	7	1	1	7	4	4	6	4	5	7	5	5	7	5
1	19	2	3.2	6.8	4.8	5.8	6.6	2	1	7	3	3	7	6	1	1	7	4	6	6	4	4	7	6	7	7	6
0	21	2	3.4	6.8	3.8	5.3	5.8	3	4	4	3	3	7	7	1	1	6	3	6	4	3	3	6	7	6	6	4
0	21	2	3.4	6	3.8	4.9	4.8	2	2	5	3	5	6	6	2	2	6	3	4	4	3	5	5	5	3	5	6
0	19	2	3.4	6.8	5.2	6	5.4	5	4	1	2	5	7	7	1	1	6	3	4	7	6	6	5	6	4	6	6
0	19	2	3.4	7	4	5.5	6.4	3	5	5	2	2	7	7	1	1	7	1	7	7	1	4	4	7	7	7	7
0	19	2	3.4	7	4	5.5	6.4	3	5	5	2	2	7	7	1	1	7	1	7	7	1	4	4	7	7	7	7
0	21	2	3.4	6.4	3.6	5	4.6	1	2	6	6	2	6	6	1	1	6	2		5	6	5	6	5	5	6	1
1	21	2	3.6	7	7	7	7	3	6	7	1	1	7	7	1	1	7	7	7	7	7	7	7	7	7	7	7
1	19	2	3.6	3.2	4.6	3.9	5	7	2	2	4	3	4	2	4	6	4	6	3	5	6	3	5	6	6	5	3
0	21	2	3.6	7	6.8	6.9	6	3	3	6	3	3	7	7	1	1	7	7	7	7	7	6	5	5	7	6	7
1	21	2	3.8	5	4.6	4.8	5.4	5	5	2	2	5	5	5	3	3	5	4	5	5	4	5	5	5	6	5	6
0	21	2	3.8	7	5.8	6.4	6.6	4	3	4	5	3	7	7	1	1	7	7	7	7	4	4	5	7	7	7	7
0	21	2	4	6.2	4.6	5.4	5	2	6	5	1	6	6	6	1	1	5	5	5	5	5	3	6	6	3	5	5
0	21	2	4	6.2	4.8	5.5	5.6	5	5	4	4	2	6	6	1	1	5	4	5	5	5	5	5	6	5	6	6
1	19	2	4	6.2	4.2	5.2	4.4	5	4	4	5	2	7	6	1	2	5	4	6	6	4	1	4	5	5	7	1
0	20	2	4	6.4	4.4	5.4	6.6	4	3	5	3	5	7	6	1	1	5	3	5	4	5	5	5	7	7	7	7
1	21	2	4.2	6.8	5.8	6.3	5.6	5	3	4	5	4	7	7	1	2	7	4	5	6	7	7	7	6	5	6	4
0	23	2	4.2	6.2	3.4	4.8	4.8	4	6	4	1	6	6	6	1	1	5	2	4	3	3	5	5	6	3	5	5
0	21	2	4.2	4.8	4.6	4.7	3.8	5	5	3	5	3	5	5	2	5	5	5	5	5	5	3	3	5	5	3	3
0	18	2	4.4	7	3.4	5.2	5.8	3	1	7	7	4	7	7	1	1	7	1	7	4	1	4	7	7	7	7	1
0	21	2	4.8	7	4.4	5.7	5.6	4	5	7	4	4	7	7	1	1	7	3	4	5	5	5	7	7	4	7	3
0	18	2	5	4.4	5.2	4.8	2.8	1	7	7	3	7	3	6	3	4	4	3	6	7	6	4	1	2	2	2	7
0	20	3	1	7	6	6.5	5.4	1	1	1	1	1	7	7	1	1	7	7	7	3	6	7	5	7	7	4	4
0	21	3	1.2	6.6	5.4	6	5.8	1	1	2	1	1	6	7	1	1	6	6	7	4	5	5	7	7	7	7	1
1	20	3	1.2	5.8	3.8	4.8	3.6	1	2	1	1	1	5	4	1	1	6	3	5	6	3	2	3	3	6	3	3
0	21	3	1.4	6.4	5.8	6.1	4.6	1	1	2	2	1	7	7	2	3	7	6	6	6	6	5	4	4	4	6	5
1	21	3	1.4	6.4	2.4	4.4	4.2	1	1	3	1	1	7	6	1	2	6	3	4	3	1	1	3	3	1	7	7
1	20	3	1.4	6.2	5	5.6	6	1	1	3	1	1	6	6	1	2	6	3	5	6	5	6	6	6	6	6	6
1	22	3	1.6	6.2	4.8	5.5	5.8	1	1	2	2	2	7	6	1	1	4	4	5	5	5	5	7	5	5	7	5
1	20	3	1.6	7	4.2	5.6	6	1	1	4	1	1	7	7	1	1	7	3	6	6	3	3	6	6	5	6	7
1	20	3	2	6.2	5.2	5.7	5.6	1	1	6	1	1	6	6	1	1	5	6	6	6	3	5	6	5	5	6	6
1	21	3	2	6	5.6	5.8	4.8	2	2	2	2	2	6	6	2	2	6	4	6	6	6	6	5	5	5	5	4
0	21	3	2	6.2	3.4	4.8	5.4	3	2	2	1	2	7	6	1	2	5	3	3	3	3	5	6	7	5	6	3
0	19	3	2	7	6	6.5	5.8	1	1	6	1	1	7	7	1	1	7	6	5	5	7	7	5	6	6	5	7
1	20	3	2	6.4	6	6.2	6.2	1	3	2	2	2	7	7	2	2	6	6	6	6	6	6	5	7	7	6	6
0	19	3	2	6.8	4.8	5.8	6.6	2	1	3	2	2	7	7	1	2	7	3	6	5	5	5	6	7	7	6	7
1	20	3	2.2	5.8	4.8	5.3	3	1	1	5	2	2	6	5	1	3	6	4	5	4	6	5	2	2	6	4	1
1	19	3	2.2	5.8	4.8	5.3	4.6	2	3	4	1	1	7	6	1	3	4	3	5	5	4	7	4	5	6	4	4
1	20	3	2.2	4.4	2.4	3.4	5.4	1	2	4	3	1	6	4	2	6	4	3	3	3	2	1	5	5	5	6	6
0	20	3	2.2	6.8	6	6.4	6.2	1	2	4	1	3	7	7	1	1	6	6	6	6	6	6	7	7	7	7	3
0	20	3	2.2	7	6.8	6.9	5.6	1	5	3	1	1	7	7	1	1	7	6	7	7	7	7	4	6	7	5	6
0	19	3	2.4	7	4.6	5.8	3	3	3	4	1	1	7	7	1	1	7	7	4	4	4	4	3	3	3	5	1
0	20	3	2.4	6.4	6.8	6.6	5.6	1	2	5	1	3	7	7	1	3	6	6	7	7	7	7	7	5	4	6	6
0	25	3	2.4	5.8	5.4	5.6	6.2	1	3	3	1	4	7	5	1	3	5	3	5	6	7	6	7	7	3	7	7
0	19	3	2.6	5.6	5	5.3	4.6	2	2	3	3	3	5	6	2	2	5	5	5	5	5	5	5	4	4	5	5
0	20	3	2.8	7	7	7	5.8	3	1	6	2	2	7	7	1	1	7	7	7	7	7	7	5	7	7	5	5
0	21	3	3	4.8	3.6	4.2	5.2	2	2	6	4	1	7	3	1	4	3	1	6	4	6	1	7	4	1	7	7
0	21	3	3	5.8	4.6	5.2	5.8	2	3	5	2	3	6	5	1	3	6	5	5	5	3	5	6	5	5	6	7
0	20	3	3	6	3.6	4.8	4	6	1	5	1	2	6	6	2	2	6	4	4	4	3	3	4	3	6	5	2
0	21	3	3.2	5.8	4.2	5	4.6	5	3	3	2	3	6	6	1	2	4	5	5	3	3	5	5	3	5	5	5
1	20	3	3.2	6.2	4.2	5.2	5	5	2	4	2	3	7	7	1	4	6	3	5	4	5	4	3	5	7	5	5
1	20	3	3.2	6.6	4.4	5.5	5.6	1	4	2	5	4	7	7	1	2	6	6	4	5	4	3	7	4	3	7	7
1	21	3	3.4	7	4	5.5	4	4	4	7	1	1	7	7	1	1	7	4	4	4	4	4	7	4	1	7	1
0	21	3	3.4	7	4.2	5.6	5.4	3	4	5	2	3	7	7	1	1	7	2	6	4	5	4	5	6	5	4	7
0	19	3	3.4	6.8	4.8	5.8	5.4	5	1	5	5	1	7	7	1	1	6	5	5	6	3	5	6	5	6	7	3
0	20	3	3.4	6.2	4	5.1	5.2	4	2	4	2	5	7	6	1	1	4	4	4	4	4	4	6	6	4	6	4
0	20	3	3.6	5.8	4	4.9	5.8	4	4	5	2	3	6	6	2	2	5	3	4	4	3	6	5	6	6	6	6
0	19	3	3.6	7	6.2	6.6	6.4	4	4	5	3	2	7	7	1	1	7	4	6	7	7	7	7	7	7	7	4
1	20	3	3.6	5.2	4.2	4.7	5.4	4	3	4	4	3	5	5	2	2	4	4	5	4	4	4	5	5	5	6	6
0	21	3	3.8	6.4	3.4	4.9	4.8	4	3	4	4	4	6	6	1	1	6	4	4	4	1	4	4	5	4	6	5
0	20	3	4	6.6	3.8	5.2	6.6	5	4	5	2	4	7	7	1	2	6	3	3	4	4	5	7	6	6	7	7
0	20	3	4	7	5.8	6.4	5.8	1	2	7	5	5	7	7	1	1	7	4	6	5	7	7	7	7	3	7	5
1	21	3	4.2	7	7	7	4.8	5	4	7	1	4	7	7	1	1	7	7	7	7	7	7	7	2	5	6	4
1	20	3	4.4	6	3.8	4.9	5.8	6	3	6	5	2	6	6	2	2	6	3	5	5	3	3	5	6	6	6	6
1	21	3	4.6	6	5.6	5.8	5.6	3	7	5	3	5	6	6	2	2	6	4	6	6	6	6	5	6	6	6	5
1	19	3	4.6	5.8	4.4	5.1	4	4	4	6	6	3	7	7	7	1	7	5	5	4	4	4	3	4	5	3	5
1	19	3	4.8	4.6	4	4.3	6	5	5	4	6	4	5	5	3	4	4	4	4	4	4	4	6	6	6	6	6
1	20	3	4.8	6.2	4.8	5.5	4.2	5	4	5	3	7	6	6	1	2	6	4	5	5	5	5	5	4	4	4	4
1	19	3	5.6	5.8	3.8	4.8	4.8	5	7	6	5	5	7	5	1	3	5	3	3	3	5	5	5	3	6	4	6
0	22	3	5.8	7	3	5	5.8	6	6	4	6	7	7	7	1	1	7	3	3	3	3	3	6	7	3	6	7
0	21	3	5.8	7	3.8	5.4	6.8	7	6	7	3	6	7	7	1	1	7	5	5	3	3	3	7	7	6	7	7
